# Supplementary material for: Identification of Potential New Protein Vaccine Candidates through Pan-Surfomic Analysis of Pneumococcal Clinical Isolates from Adults
Source: PLoS One. 2013 Jul 23;8(7):e70365. doi: 10.1371/journal.pone.0070365 (PMC3720901; doi:10.1371/journal.pone.0070365)
Supplement: Table S1 — Surface proteins identified in the 16 Streptococcus pneumoniae clinical isolates analyzed. Shown are the locus numbers, gi accession numbers, protein function descriptions, subcellular localization according to LocateP, presence of the proteins in each isolate, and number of isolates in which each protein has been found. (XLSX) [file pone.0070365.s001.xlsx]

## Sheet: Hoja1
#Accession	Locus	Description	Location	# Isolates	5074-5	5104-8	5231-9V	5278-14	5284-9V	5330-7F	5333-19A	5334-8	5335-5	5337-7F	5341-1	5342-3	5343-14	5344-19A	5345-1	12F
GI15900016	SP_0071	immunoglobulin A1 protease [Streptococcus pneumoniae TIGR4]	@Multi-transmembrane	9	x	x	x	x	x	x					x	x	x
GI15900046	SP_0103	capsular polysaccharide biosynthesis protein [Streptococcus pneumoniae TIGR4]	@Multi-transmembrane	4			x					x				x	x
GI15900093	SP_0155	sensor histidine kinase [Streptococcus pneumoniae TIGR4]	@Multi-transmembrane	1								x
GI15900277	SP_0348	capsular polysaccharide biosynthesis protein Cps4C [Streptococcus pneumoniae TIGR4]	@LPxTG Cell-wall anchored	7	x				x		x	x	x				x	x
GI15900280	SP_0351	capsular polysaccharide biosynthesis protein Cps4F [Streptococcus pneumoniae TIGR4]	@Multi-transmembrane	1												x
GI15900443	SP_0529	BlpC ABC transporter [Streptococcus pneumoniae TIGR4]	@N-terminally anchored (No CS)	3				x								x	x
GI15900525	SP_0617	hypothetical protein SP_0617 [Streptococcus pneumoniae TIGR4]	@N-terminally anchored (No CS)	1							x
GI15900762	SP_0879	hypothetical protein SP_0879 [Streptococcus pneumoniae TIGR4]	@N-terminally anchored (No CS)	1					x
GI15901176	SP_1322	V-type ATP synthase subunit I [Streptococcus pneumoniae TIGR4]	@Multi-transmembrane	1				x
GI15901180	SP_1326	neuraminidase, [Streptococcus pneumoniae TIGR4]	@Secretory(released) (with CS)	7				x					x	x		x	x	x	x
GI15901477	SP_1641	hypothetical protein SP_1641 [Streptococcus pneumoniae TIGR4]	@Multi-transmembrane	1					x
GI15901549	SP_1715	hypothetical protein SP_1715 [Streptococcus pneumoniae TIGR4]	@Multi-transmembrane	2								x					x
GI15901625	SP_1796	ABC transporter substrate-binding protein [Streptococcus pneumoniae TIGR4]	@Lipid anchored	4				x		x	x						x
GI15901777	SP_1953	toxin secretion ABC transporter ATP-binding protein/permease [Streptococcus pneumoniae TIGR4]	@LPxTG Cell-wall anchored	1													x
GI15901908	SP_2093	hypothetical protein SP_2093 [Streptococcus pneumoniae TIGR4]	@N-terminally anchored (No CS)	3							x			x			x
GI15901992	SP_2185	hypothetical protein SP_2185 [Streptococcus pneumoniae TIGR4]	@N-terminally anchored (No CS)	2													x	x
GI15902048	spr0004	GTP-dependent nucleic acid-binding protein EngD [Streptococcus pneumoniae R6]	@N-terminally anchored (with CS)	1												x
GI15902053	spr0009	hypothetical protein spr0009 [Streptococcus pneumoniae R6]	@Secretory(released) (with CS)	4				x		x			x	x
GI15902056	spr0012	cell division protein FtsH [Streptococcus pneumoniae R6]	@Multi-transmembrane	12			x	x	x	x	x		x	x	x		x	x	x	x
GI15902087	spr0043	competence factor transporting ATP-binding/permease protein ComA [Streptococcus pneumoniae R6]	@Multi-transmembrane	4							x			x			x		x
GI15902088	spr0044	competence factor transport protein ComB [Streptococcus pneumoniae R6]	@N-terminally anchored (No CS)	1		x
GI15902101	spr0057	beta-N-acetylhexosaminidase [Streptococcus pneumoniae R6]	@LPxTG Cell-wall anchored	14	x	x	x	x	x	x		x	x	x	x	x	x	x		x
GI15902115	spr0071	Trk transporter NAD+ binding protein - K+ transport [Streptococcus pneumoniae R6]	@N-terminally anchored (No CS)	2				x					x
GI15902119	spr0075	cell wall surface anchor family protein [Streptococcus pneumoniae R6]	@LPxTG Cell-wall anchored	8			x	x		x			x	x	x	x		x
GI15902121	spr0077	sensor histidine kinase [Streptococcus pneumoniae R6]	@Multi-transmembrane	1						x
GI15902125	spr0081	ABC transporter permease [Streptococcus pneumoniae R6]	@Multi-transmembrane	1				x
GI15902127	spr0083	ABC transporter substrate-binding protein [Streptococcus pneumoniae R6]	@Lipid anchored	1								x
GI15902130	spr0086	hypothetical protein spr0086 [Streptococcus pneumoniae R6]	@Multi-transmembrane	12	x	x	x	x	x	x	x		x	x	x			x		x
GI15902131	spr0087	hypothetical protein spr0087 [Streptococcus pneumoniae R6]	@N-terminally anchored (No CS)	2							x		x
GI15902135	spr0091	hypothetical protein spr0091 [Streptococcus pneumoniae R6]	@Multi-transmembrane	1								x
GI15902136	spr0092	CapD protein, required for the biosynthesis of type 1 capsular polysaccharide [Streptococcus pneumoniae R6]	@Multi-transmembrane	1													x
GI15902140	spr0096	LysM domain protein [Streptococcus pneumoniae R6]	@Secretory(released) (with CS)	5	x			x	x		x						x
GI15902143	spr0099	ABC transporter membrane-spanning permease - amino acid transport [Streptococcus pneumoniae R6]	@Intracellular /TMH start AFTER 60	1										x
GI15902145	spr0101	amino acid ABC transporter periplasmic amino acid-binding protein [Streptococcus pneumoniae R6]	@Lipid anchored	3						x			x			x
GI15902150	spr0106	transporter, truncation [Streptococcus pneumoniae R6]	@Multi-transmembrane	1															x
GI15902152	spr0108	hypothetical protein spr0108 [Streptococcus pneumoniae R6]	@Secretory(released) (with CS)	1						x
GI15902157	spr0113	hypothetical protein spr0113 [Streptococcus pneumoniae R6]	@Multi-transmembrane	1					x
GI15902165	spr0121	surface protein pspA precursor [Streptococcus pneumoniae R6]	@N-terminally anchored (with CS)	14	x	x	x	x	x	x		x	x	x	x	x	x	x		x
GI15902181	spr0137	ABC transporter ATP-binding protein [Streptococcus pneumoniae R6]	@Multi-transmembrane	2								x							x
GI15902188	spr0144	hypothetical protein spr0144 [Streptococcus pneumoniae R6]	@Multi-transmembrane	1													x
GI15902190	spr0146	ABC transporter substrate-binding protein - amino acid transport [Streptococcus pneumoniae R6]	@Lipid anchored	5				x	x	x				x			x
GI15902213	spr0169	hypothetical protein spr0169 [Streptococcus pneumoniae R6]	@Multi-transmembrane	1		x
GI15902218	spr0174	hypothetical protein spr0174 [Streptococcus pneumoniae R6]	@Lipid anchored	1												x
GI15902223	spr0179	hypothetical protein spr0179 [Streptococcus pneumoniae R6]	@Lipid anchored	1													x
GI15902291	spr0247	alkaline amylopullulanase [Streptococcus pneumoniae R6]	@LPxTG Cell-wall anchored	11	x		x	x	x	x	x		x	x		x	x		x
GI15902330	spr0286	hyaluronate lyase precursor (hyaluronidase/hyase) [Streptococcus pneumoniae R6]	@LPxTG Cell-wall anchored	12			x	x	x	x		x	x	x	x	x		x	x	x
GI15902347	spr0303	cell division protein FtsL [Streptococcus pneumoniae R6]	@N-terminally anchored (No CS)	4									x			x	x		x
GI15902348	spr0304	penicillin-binding protein 2X [Streptococcus pneumoniae R6]	@N-terminally anchored (with CS)	6				x	x		x		x			x		x
GI15902362	spr0318	hypothetical protein spr0318 [Streptococcus pneumoniae R6]	@N-terminally anchored (No CS)	2		x							x
GI15902371	spr0327	ABC transporter substrate-binding protein - oligopeptide transport [Streptococcus pneumoniae R6]	@Lipid anchored	7					x	x	x		x	x	x	x
GI15902372	spr0328	cell wall surface anchor family protein [Streptococcus pneumoniae R6]	@LPxTG Cell-wall anchored	15	x	x	x		x	x	x	x	x	x	x	x	x	x	x	x
GI15902373	spr0329	penicillin-binding protein 1A [Streptococcus pneumoniae R6]	@N-terminally anchored (No CS)	8			x		x	x	x		x		x	x	x
GI15902378	spr0334	hypothetical protein spr0334 [Streptococcus pneumoniae R6]	@Intracellular /TMH start AFTER 60	8		x	x	x	x				x	x			x			x
GI15902381	spr0337	choline-binding protein F [Streptococcus pneumoniae R6]	@N-terminally anchored (with CS)	4					x	x		x					x
GI15902384	spr0340	phosphomevalonate kinase [Streptococcus pneumoniae R6]	@Intracellular /TMH start AFTER 60	1				x
GI15902387	spr0343	sensor histidine kinase, putative [Streptococcus pneumoniae R6]	@Multi-transmembrane	7		x		x		x			x	x		x	x
GI15902400	spr0356	PTS system, mannitol-specific IIBC components [Streptococcus pneumoniae R6]	@Multi-transmembrane	1												x
GI15902454	spr0410	hypothetical protein spr0410 [Streptococcus pneumoniae R6]	@Multi-transmembrane	4						x							x	x	x
GI15902469	spr0425	phosphotransferase system sugar-specific EII component [Streptococcus pneumoniae R6]	@Multi-transmembrane	1								x
GI15902483	spr0439	hypothetical protein spr0439 [Streptococcus pneumoniae R6]	@Multi-transmembrane	2														x	x
GI15902484	spr0440	endo-beta-N-acetylglucosaminidase, putative [Streptococcus pneumoniae R6]	@LPxTG Cell-wall anchored	12	x	x	x	x	x	x	x		x	x		x	x		x
GI15902496	spr0452	hypothetical protein spr0452 [Streptococcus pneumoniae R6]	@Multi-transmembrane	1													x
GI15902508	spr0464	histidine kinase [Streptococcus pneumoniae R6]	@Multi-transmembrane	2							x						x
GI15902549	spr0505	PTS system beta-glucosides-specific IIABC components [Streptococcus pneumoniae R6]	@Multi-transmembrane	1								x
GI15902554	spr0510	hypothetical protein spr0510 [Streptococcus pneumoniae R6]	@Multi-transmembrane	1															x
GI15902570	spr0526	peptide ABC transporter permease [Streptococcus pneumoniae R6]	@Multi-transmembrane	2		x	x
GI15902573	spr0529	VncS, histidine kinase [Streptococcus pneumoniae R6]	@Multi-transmembrane	2			x										x
GI15902575	spr0531	oxidoreductase, [Streptococcus pneumoniae R6]	@Multi-transmembrane	1										x
GI15902598	spr0554	hypothetical protein spr0554 [Streptococcus pneumoniae R6]	@Lipid anchored	3										x					x	x
GI15902605	spr0561	cell wall-associated serine proteinase precursor PrtA [Streptococcus pneumoniae R6]	@LPxTG Cell-wall anchored	13	x	x		x	x	x	x	x	x	x		x	x	x	x
GI15902609	spr0565	beta-galactosidase precursor [Streptococcus pneumoniae R6]	@LPxTG Cell-wall anchored	11	x			x	x		x	x	x		x	x	x	x		x
GI15902619	spr0575	cytochrome c-type biogenesis protein [Streptococcus pneumoniae R6]	@Multi-transmembrane	1												x
GI15902621	spr0577	bifunctional methionine sulfoxide reductase A/B protein [Streptococcus pneumoniae R6]	@N-terminally anchored (No CS)	1									x
GI15902623	spr0579	sensor histidine kinase, putative [Streptococcus pneumoniae R6]	@Multi-transmembrane	1	x
GI15902625	spr0581	Zinc metalloprotease [Streptococcus pneumoniae R6]	@Multi-transmembrane	16	x	x	x	x	x	x	x	x	x	x	x	x	x	x	x	x
GI15902627	spr0583	pneumococcal surface protein, putative [Streptococcus pneumoniae R6]	@Lipid anchored	2					x				x
GI15902645	spr0601	hypothetical protein spr0601 [Streptococcus pneumoniae R6]	@Multi-transmembrane	3							x					x	x
GI15902649	spr0605	cell division protein DivIB [Streptococcus pneumoniae R6]	@Intracellular /TMH start AFTER 60	3		x						x	x
GI15902652	spr0608	HesA/MoeB/ThiF family protein [Streptococcus pneumoniae R6]	@Multi-transmembrane	1														x
GI15902685	spr0641	P-type ATPase - copper transporter [Streptococcus pneumoniae R6]	@Multi-transmembrane	4										x		x	x		x
GI15902703	spr0659	branched chain amino acid ABC transporter amino acid-binding protein [Streptococcus pneumoniae R6]	@Lipid anchored	1													x
GI15902704	spr0660	branched chain amino acid ABC transporter permease [Streptococcus pneumoniae R6]	@Multi-transmembrane	1															x
GI15902711	spr0667	cell division ABC transporter, permease protein FtsX [Streptococcus pneumoniae R6]	@Multi-transmembrane	4	x	x			x				x
GI15902712	spr0668	PTS system, IIABC components [Streptococcus pneumoniae R6]	@Multi-transmembrane	3	x								x						x
GI15902723	spr0679	peptidyl-prolyl cis-trans isomerase, cyclophilin-type [Streptococcus pneumoniae R6]	@Lipid anchored	5		x	x		x						x		x
GI15902737	spr0693	hypothetical protein spr0693 [Streptococcus pneumoniae R6]	@N-terminally anchored (No CS)	7	x		x	x	x	x			x				x
GI15902760	spr0716	septation ring formation regulator EzrA [Streptococcus pneumoniae R6]	@N-terminally anchored (No CS)	3				x					x				x
GI15902791	spr0747	hypothetical protein spr0747 [Streptococcus pneumoniae R6]	@Lipid anchored	5					x	x	x			x			x
GI15902820	spr0776	D-alanyl-D-alanine carboxypeptidase [Streptococcus pneumoniae R6]	@N-terminally anchored (with CS)	1							x
GI15902843	spr0799	hypothetical protein spr0799 [Streptococcus pneumoniae R6]	@Lipid anchored	1													x
GI15902848	spr0804	hypothetical protein spr0804 [Streptococcus pneumoniae R6]	@Multi-transmembrane	1														x
GI15902854	spr0810	hypothetical protein spr0810 [Streptococcus pneumoniae R6]	@N-terminally anchored (No CS)	1		x
GI15902857	spr0813	ABC transporter membrane-spanning permease - unknown substrate [Streptococcus pneumoniae R6]	@Multi-transmembrane	1							x
GI15902875	spr0831	choline binding protein E [Streptococcus pneumoniae R6]	@Secretory(released) (with CS)	4			x					x					x		x
GI15902900	spr0856	competence protein CelA [Streptococcus pneumoniae R6]	@N-terminally anchored (No CS)	2													x	x
GI15902901	spr0857	competence protein CelB [Streptococcus pneumoniae R6]	@Multi-transmembrane	3							x				x	x
GI15902904	spr0860	hypothetical protein spr0860 [Streptococcus pneumoniae R6]	@Multi-transmembrane	2		x							x
GI15902911	spr0867	endo-beta-N-acetylglucosaminidase [Streptococcus pneumoniae R6]	@Multi-transmembrane	7		x			x	x					x	x		x		x
GI15902928	spr0884	foldase protein PrsA [Streptococcus pneumoniae R6]	@Lipid anchored	8		x	x	x	x		x		x			x	x
GI15902937	spr0893	hypothetical protein spr0893 [Streptococcus pneumoniae R6]	@Multi-transmembrane	1				x
GI15902941	spr0897	hypothetical protein spr0897 [Streptococcus pneumoniae R6]	@Multi-transmembrane	2									x						x
GI15902948	spr0904	hypothetical protein spr0904 [Streptococcus pneumoniae R6]	@Lipid anchored	3						x	x						x
GI15902949	spr0905	cationic amino acid transporter [Streptococcus pneumoniae R6]	@Multi-transmembrane	1						x
GI15902950	spr0906	adhesion lipoprotein [Streptococcus pneumoniae R6]	@Lipid anchored	6	x				x	x	x		x	x
GI15902951	spr0907	pneumococcal histidine triad protein D precursor [Streptococcus pneumoniae R6]	@N-terminally anchored (No CS)	14	x		x	x	x		x	x	x	x	x	x	x	x	x	x
GI15902952	spr0908	pneumococcal histidine triad protein E precursor [Streptococcus pneumoniae R6]	@Secretory(released) (with CS)	10	x	x		x	x		x		x	x		x	x	x
GI15902955	spr0911	hypothetical protein spr0911 [Streptococcus pneumoniae R6]	@N-terminally anchored (No CS)	1								x
GI15902960	spr0916	GtrA family protein [Streptococcus pneumoniae R6]	@Multi-transmembrane	1												x
GI15902974	spr0930	hypothetical protein spr0930 [Streptococcus pneumoniae R6]	@N-terminally anchored (No CS)	1													x
GI15902975	spr0931	hypothetical protein spr0931 [Streptococcus pneumoniae R6]	@Secretory(released) (with CS)	11		x	x		x	x	x		x	x	x	x	x	x
GI15902978	spr0934	iron-compound ABC transporter, iron compound-binding protein [Streptococcus pneumoniae R6]	@Lipid anchored	2						x				x
GI15903019	spr0975	hypothetical protein spr0975 [Streptococcus pneumoniae R6]	@Secretory(released) (with CS)	1												x
GI15903020	spr0976	ABC transporter membrane-spanning permease - unknown substrate [Streptococcus pneumoniae R6]	@Multi-transmembrane	1											x
GI15903086	spr1042	immunoglobulin A1 protease [Streptococcus pneumoniae R6]	@Multi-transmembrane	16	x	x	x	x	x	x	x	x	x	x	x	x	x	x	x	x
GI15903096	spr1052	MATE efflux family protein [Streptococcus pneumoniae R6]	@Multi-transmembrane	1													x
GI15903104	spr1060	pneumococcal histidine triad protein D precursor [Streptococcus pneumoniae R6]	@Lipid anchored	9	x		x	x	x	x			x		x		x	x
GI15903105	spr1061	pneumococcal histidine triad protein A [Streptococcus pneumoniae R6]	@Lipid anchored	6	x	x	x		x				x							x
GI15903140	spr1097	formate/nitrate transporter [Streptococcus pneumoniae R6]	@Multi-transmembrane	1										x
GI15903141	spr1098	sortase [Streptococcus pneumoniae R6]	@N-terminally anchored (with CS)	4	x								x					x	x
GI15903149	spr1106	sensory box sensor histidine kinase [Streptococcus pneumoniae R6]	@N-terminally anchored (No CS)	1				x
GI15903163	spr1120	amino acid ABC transporter permease/amino acid-binding protein [Streptococcus pneumoniae R6]	@Multi-transmembrane	5			x		x	x		x							x
GI15903206	spr1163	cytoplasmic membrane protein [Streptococcus pneumoniae R6]	@N-terminally anchored (No CS)	1								x
GI15903221	spr1178	hypothetical protein spr1178 [Streptococcus pneumoniae R6]	@Secretory(released) (with CS)	3					x	x	x
GI15903237	spr1194	ABC transporter substrate-binding protein - oligopeptide transport [Streptococcus pneumoniae R6]	@Lipid anchored	1															x
GI15903246	spr1203	drug efflux ABC transporter, ATP-binding/permease protein [Streptococcus pneumoniae R6]	@Multi-transmembrane	1													x
GI15903259	spr1216	ABC transporter permease/ATP-binding protein [Streptococcus pneumoniae R6]	@Multi-transmembrane	6	x			x			x					x	x		x
GI15903264	spr1221	hypothetical protein spr1221 [Streptococcus pneumoniae R6]	@Multi-transmembrane	3				x	x		x
GI15903266	spr1223	galactosyl transferase paralog [Streptococcus pneumoniae R6]	@Intracellular /TMH start AFTER 60	5			x					x	x				x	x
GI15903269	spr1226	hypothetical protein spr1226 [Streptococcus pneumoniae R6]	@Intracellular /TMH start AFTER 60	2													x			x
GI15903286	spr1243	spermidine/putrescine ABC transporter spermidine/putrescine-binding protein [Streptococcus pneumoniae R6]	@N-terminally anchored (No CS)	1		x
GI15903294	spr1251	amino acid ABC transporter amino acid-binding protein [Streptococcus pneumoniae R6]	@Lipid anchored	3					x					x			x
GI15903300	spr1257	phosphate ABC transporter phosphate-binding protein [Streptococcus pneumoniae R6]	@Lipid anchored	1						x
GI15903312	spr1269	prolipoprotein diacylglyceryl transferase [Streptococcus pneumoniae R6]	@Multi-transmembrane	1							x
GI15903332	spr1289	ABC transporter permease/ATP-binding protein [Streptococcus pneumoniae R6]	@Multi-transmembrane	4			x		x	x								x
GI15903333	spr1290	ABC transporter ATP-binding protein [Streptococcus pneumoniae R6]	@Multi-transmembrane	4				x				x				x		x
GI15903376	spr1333	peptidoglycan GlcNAc deacetylase [Streptococcus pneumoniae R6]	@N-terminally anchored (No CS)	2					x								x
GI15903387	spr1344	glycerol uptake facilitator protein, putative [Streptococcus pneumoniae R6]	@Multi-transmembrane	2								x					x
GI15903400	spr1357	hypothetical protein spr1357 [Streptococcus pneumoniae R6]	@Multi-transmembrane	1													x
GI15903413	spr1370	hypothetical protein spr1370 [Streptococcus pneumoniae R6]	@Intracellular /TMH start AFTER 60	10		x	x	x	x		x		x	x	x		x			x
GI15903425	spr1382	ABC transporter substrate-binding protein - oligopeptide transport (AliB) [Streptococcus pneumoniae R6]	@Lipid anchored	9	x	x	x		x	x			x	x	x		x
GI15903446	spr1403	hypothetical protein spr1403 [Streptococcus pneumoniae R6]	@LPxTG Cell-wall anchored	13	x	x			x	x	x		x	x	x	x	x	x	x	x
GI15903450	spr1407	hypothetical protein spr1407 [Streptococcus pneumoniae R6]	@Multi-transmembrane	1			x
GI15903453	spr1410	P-type ATPase - calcium transporter [Streptococcus pneumoniae R6]	@Multi-transmembrane	2		x							x
GI15903462	spr1419	hypothetical protein spr1419 [Streptococcus pneumoniae R6]	@Multi-transmembrane	1															x
GI15903474	spr1431	1,4-beta-N-acetylmuramidase [Streptococcus pneumoniae R6]	@Secretory(released) (with CS)	5				x	x				x			x	x
GI15903497	spr1454	hypothetical protein spr1454 [Streptococcus pneumoniae R6]	@Multi-transmembrane	1														x
GI15903500	spr1457	hypothetical protein spr1457 [Streptococcus pneumoniae R6]	@N-terminally anchored (No CS)	1													x
GI15903508	spr1465	hypothetical protein spr1465 [Streptococcus pneumoniae R6]	@Multi-transmembrane	1				x
GI15903537	spr1494	ABC transporter substrate-binding protein - manganese transport. [Streptococcus pneumoniae R6]	@Lipid anchored	2					x										x
GI15903539	spr1496	hypothetical protein spr1496 [Streptococcus pneumoniae R6]	@Multi-transmembrane	6		x		x		x				x			x		x
GI15903570	spr1527	sugar ABC transporter, sugar-binding protein [Streptococcus pneumoniae R6]	@Lipid anchored	4			x	x		x			x
GI15903571	spr1528	PTS system IIBC components [Streptococcus pneumoniae R6]	@Multi-transmembrane	1								x
GI15903574	spr1531	sialidase B precursor (neuraminidase B) [Streptococcus pneumoniae R6]	@Secretory(released) (with CS)	3				x								x	x
GI15903579	spr1536	sialidase A precursor (neuraminidase A) [Streptococcus pneumoniae R6]	@LPxTG Cell-wall anchored	13	x	x		x	x	x	x	x	x		x	x	x	x	x
GI15903592	spr1549	hypothetical protein spr1549 [Streptococcus pneumoniae R6]	@Secretory(released) (with CS)	1													x
GI15903619	spr1577	serine/threonine protein kinase [Streptococcus pneumoniae R6]	@Intracellular /TMH start AFTER 60	1													x
GI15903626	spr1584	hypothetical protein spr1584 [Streptococcus pneumoniae R6]	@N-terminally anchored (No CS)	4			x										x	x	x
GI15903639	spr1597	hypothetical protein spr1597 [Streptococcus pneumoniae R6]	@Multi-transmembrane	1														x
GI15903640	spr1598	dicarboxylate/amino acid:cation (Na+ or H+) symporter [Streptococcus pneumoniae R6]	@Multi-transmembrane	1							x
GI15903662	spr1620	ABC transporter substrate-binding protein - sugar transport [Streptococcus pneumoniae R6]	@Lipid anchored	1						x
GI15903665	spr1623	hypothetical protein spr1623 [Streptococcus pneumoniae R6]	@Multi-transmembrane	1								x
GI15903687	spr1645	ABC transporter substrate-binding protein [Streptococcus pneumoniae R6]	@Lipid anchored	1								x
GI15903694	spr1652	cell wall surface anchor family protein [Streptococcus pneumoniae R6]	@LPxTG Cell-wall anchored	7	x		x	x			x		x			x			x
GI15903697	spr1655	glycosyl transferase, putative [Streptococcus pneumoniae R6]	@N-terminally anchored (No CS)	1													x
GI15903698	spr1656	ABC transporter ATP-binding protein/permease [Streptococcus pneumoniae R6]	@Multi-transmembrane	2								x					x
GI15903699	spr1657	ABC transporter permease/ATP-binding protein [Streptococcus pneumoniae R6]	@Multi-transmembrane	7			x	x		x	x		x				x			x
GI15903719	spr1677	choline ABC transporter permease [Streptococcus pneumoniae R6]	@Multi-transmembrane	1													x
GI15903739	spr1697	hypothetical protein spr1697 [Streptococcus pneumoniae R6]	@N-terminally anchored (No CS)	1													x
GI15903748	spr1706	oligopeptide ABC transporter, permease protein AmiC [Streptococcus pneumoniae R6]	@Multi-transmembrane	3				x									x	x
GI15903749	spr1707	ABC transporter substrate-binding protein - oligopeptide transport (AmiA) [Streptococcus pneumoniae R6]	@Lipid anchored	3		x		x									x
GI15903754	spr1712	sugar ABC transporter, sugar-binding protein [Streptococcus pneumoniae R6]	@Lipid anchored	2				x									x
GI15903778	spr1736	ABC transporter ATP-binding protein - unknown substrate, truncation [Streptococcus pneumoniae R6]	@Multi-transmembrane	1	x
GI15903812	spr1770	toxin secretion ABC transporter, ATP-binding/permease protein [Streptococcus pneumoniae R6]	@Multi-transmembrane	1		x
GI15903820	spr1778	hemolysin [Streptococcus pneumoniae R6]	@Multi-transmembrane	1									x
GI15903821	spr1779	DNA-entry nuclease [Streptococcus pneumoniae R6]	@N-terminally anchored (No CS)	3	x	x											x
GI15903824	spr1782	hypothetical protein spr1782 [Streptococcus pneumoniae R6]	@N-terminally anchored (No CS)	3			x						x				x
GI15903837	spr1795	hypothetical protein spr1795 [Streptococcus pneumoniae R6]	@N-terminally anchored (No CS)	1													x
GI15903844	spr1802	hypothetical protein spr1802 [Streptococcus pneumoniae R6]	@Multi-transmembrane	1								x
GI15903848	spr1806	cell wall surface anchor family protein [Streptococcus pneumoniae R6]	@LPxTG Cell-wall anchored	1										x
GI15903857	spr1815	sensor histidine kinase, [Streptococcus pneumoniae R6]	@Multi-transmembrane	2										x		x
GI15903865	spr1823	penicillin-binding protein 2A [Streptococcus pneumoniae R6]	@N-terminally anchored (No CS)	7	x					x		x	x		x		x	x
GI15903868	spr1826	hypothetical protein spr1826 [Streptococcus pneumoniae R6]	@Multi-transmembrane	2					x										x
GI15903882	spr1840	preprotein translocase subunit YajC [Streptococcus pneumoniae R6]	@N-terminally anchored (No CS)	2														x		x
GI15903901	spr1859	hypothetical protein spr1859 [Streptococcus pneumoniae R6]	@N-terminally anchored (No CS)	1			x
GI15903902	spr1861	competence protein CglD [Streptococcus pneumoniae R6]	@Secretory(released) (with CS)	3								x				x			x
GI15903903	spr1862	competence protein CglC [Streptococcus pneumoniae R6]	@N-terminally anchored (No CS)	2								x	x
GI15903909	spr1868	hypothetical protein spr1868 [Streptococcus pneumoniae R6]	@Multi-transmembrane	1								x
GI15903916	spr1875	hypothetical protein spr1875 [Streptococcus pneumoniae R6]	@N-terminally anchored (with CS)	8	x		x		x	x	x		x				x	x
GI15903926	spr1885	ABC transporter ATP-binding protein/permease [Streptococcus pneumoniae R6]	@Multi-transmembrane	2				x									x
GI15903944	spr1903	UTP-glucose-1-phosphate uridylyltransferase [Streptococcus pneumoniae R6]	@Secretory(released) (with CS)	10	x	x	x	x	x	x			x	x			x		x
GI15903950	spr1909	penicillin-binding protein 1B [Streptococcus pneumoniae R6]	@N-terminally anchored (No CS)	4				x		x			x				x
GI15903959	spr1918	maltose/maltodextrin ABC transporter, maltose/maltodextrin-binding protein [Streptococcus pneumoniae R6]	@Lipid anchored	5				x	x		x		x				x
GI15903960	spr1919	maltodextrin ABC transporter, permease [Streptococcus pneumoniae R6]	@Multi-transmembrane	1													x
GI15903964	spr1923	hypothetical protein spr1923 [Streptococcus pneumoniae R6]	@Multi-transmembrane	1								x
GI15903971	spr1930	hypothetical protein spr1930 [Streptococcus pneumoniae R6]	@Multi-transmembrane	3												x	x		x
GI15903986	spr1945	choline binding protein PcpA [Streptococcus pneumoniae R6]	@Secretory(released) (with CS)	5						x	x		x	x			x
GI15903999	spr1958	carbamate kinase [Streptococcus pneumoniae R6]	@Secretory(released) (with CS)	2				x									x
GI15904016	spr1975	zinc ABC transporter zinc-binding protein [Streptococcus pneumoniae R6]	@Lipid anchored	4	x		x	x					x
GI15904020	spr1979	D-alanine transfer from undecaprenol-phosphate to the poly(glycerophosphate) chain [Streptococcus pneumoniae R6]	@N-terminally anchored (No CS)	2				x					x
GI15904023	spr1982	D-alanine--poly(phosphoribitol) ligase subunit 1 [Streptococcus pneumoniae R6]	@Multi-transmembrane	1									x
GI15904031	spr1990	glycerol-3-phosphate dehydrogenase, truncation [Streptococcus pneumoniae R6]	@N-terminally anchored (No CS)	1													x
GI15904036	spr1995	choline binding protein A [Streptococcus pneumoniae R6]	@Secretory(released) (with CS)	16	x	x	x	x	x	x	x	x	x	x	x	x	x	x	x	x
GI15904038	spr1997	histidine kinase [Streptococcus pneumoniae R6]	@Multi-transmembrane	1													x
GI15904044	spr2003	ABC transporter substrate-binding protein [Streptococcus pneumoniae R6]	@Lipid anchored	2						x								x
GI15904047	spr2006	choline binding protein D [Streptococcus pneumoniae R6]	@Secretory(released) (with CS)	1													x
GI15904051	spr2010	DHH subfamily 1 protein [Streptococcus pneumoniae R6]	@Multi-transmembrane	1												x
GI15904062	spr2021	general stress protein GSP-781 [Streptococcus pneumoniae R6]	@Secretory(released) (with CS)	12	x	x		x	x	x	x	x	x	x	x		x	x
GI15904064	spr2023	rod shape-determining protein MreC [Streptococcus pneumoniae R6]	@N-terminally anchored (No CS)	1									x
GI15904083	spr2042	putative sensor histidine kinase ComD [Streptococcus pneumoniae R6]	@Multi-transmembrane	2		x								x
GI15904086	spr2045	serine protease [Streptococcus pneumoniae R6]	@N-terminally anchored (No CS)	11	x		x	x	x	x	x	x		x		x	x			x
GI169832835	SPH_0459	galactosyl transferase CpsE [Streptococcus pneumoniae Hungary19A-6]	@Multi-transmembrane	3			x					x			x
GI169832961	SPH_2228	hypothetical protein SPH_2228 [Streptococcus pneumoniae Hungary19A-6]	@Multi-transmembrane	3							x						x		x
GI169833179	SPH_0113	phage protein [Streptococcus pneumoniae Hungary19A-6]	@Multi-transmembrane	6			x			x				x			x	x		x
GI182683078	SPCG_0108	amino acid ABC transporter periplasmic amino acid-binding protein, [Streptococcus pneumoniae CGSP14]	@Lipid anchored	1									x
GI182683137	SPCG_0167	hypothetical protein SPCG_0167 [Streptococcus pneumoniae CGSP14]	@Multi-transmembrane	2								x					x
GI182683330	SPCG_0360	surface anchored protein [Streptococcus pneumoniae CGSP14]	@LPxTG Cell-wall anchored	1												x
GI182684226	SPCG_1256	choline binding protein PcpA [Streptococcus pneumoniae CGSP14]	@N-terminally anchored (No CS)	1													x
GI182684278	SPCG_1308	hypothetical protein SPCG_1308 [Streptococcus pneumoniae CGSP14]	@Intracellular /TMH start AFTER 60	4									x		x		x	x
GI182684482	SPCG_1512	hypothetical protein SPCG_1512 [Streptococcus pneumoniae CGSP14]	@Multi-transmembrane	1						x
GI194397363	SPG_1248	hypothetical protein SPG_1248 [Streptococcus pneumoniae G54]	@N-terminally anchored (No CS)	1														x
GI194398341	SPG_2135	surface protein PspC [Streptococcus pneumoniae G54]	@LPxTG Cell-wall anchored	4			x			x		x					x
GI194398494	SPG_1280	Tn5253 TraG protein [Streptococcus pneumoniae G54]	@Multi-transmembrane	2		x												x
GI221231232	SPN23F_03290	glycerol phosphotransferase WchX [Streptococcus pneumoniae ATCC 700669]	@N-terminally anchored (No CS)	1						x
GI221231579	SPN23F_07070	ATP/GTP-binding transport protein [Streptococcus pneumoniae ATCC 700669]	@Multi-transmembrane	1														x
GI221231868	SPN23F_10590	Zinc metalloprotease ZmpD [Streptococcus pneumoniae ATCC 700669]	@Multi-transmembrane	8		x			x	x	x	x					x	x		x
GI225853740	SPJ_0140	lactococcin-G-processing and transport ATP-binding protein LagD [Streptococcus pneumoniae JJA]	@Multi-transmembrane	3									x			x			x
GI225853937	SPJ_0350	collagen-binding protein A [Streptococcus pneumoniae JJA]	@LPxTG Cell-wall anchored	1											x
GI225855796	SPP_0072	prophage LambdaSa04, tail tape measure protein, family [Streptococcus pneumoniae P1031]	@Multi-transmembrane	5			x			x						x		x	x
GI225857559	SPP_2006	hypothetical protein SPP_2006 [Streptococcus pneumoniae P1031]	@N-terminally anchored (with CS)	1															x
GI225859021	SP70585_1289	NisK [Streptococcus pneumoniae 70585]	@Multi-transmembrane	2	x					x
GI225859026	SP70585_1294	ABC transporter, NBP/MSD fusion protein [Streptococcus pneumoniae 70585]	@Multi-transmembrane	1												x
GI225859932	SP70585_2286	blood group A- and B-cleaving endo-beta-galactosidase [Streptococcus pneumoniae 70585]	@Secretory(released) (with CS)	1						x
GI225860988	SPT_1056	collagen adhesion protein [Streptococcus pneumoniae Taiwan19F-14]	@Secretory(released) (with CS)	2						x				x
GI307067016	SPAP_0387	flippase Wzx [Streptococcus pneumoniae AP200]	@Multi-transmembrane	1														x
GI307067018	SPAP_0389	putative acetyl transferase [Streptococcus pneumoniae AP200]	@Multi-transmembrane	1													x
GI307067480	SPAP_0855	antimicrobial peptide ABC transporter ATPase [Streptococcus pneumoniae AP200]	@Multi-transmembrane	1												x
GI307067506	SPAP_0881	cell wall-associated hydrolase [Streptococcus pneumoniae AP200]	@Intracellular /TMH start AFTER 60	2								x					x
GI307067508	SPAP_0883	hypothetical protein SPAP_0883 [Streptococcus pneumoniae AP200]	@Secretory(released) (with CS)	4						x	x		x				x
GI307067532	SPAP_0907	hypothetical protein SPAP_0907 [Streptococcus pneumoniae AP200]	@Intracellular /TMH start AFTER 60	1												x
GI307067639	SPAP_1014	parvulin-like peptidyl-prolyl isomerase [Streptococcus pneumoniae AP200]	@Lipid anchored	1													x
GI307067817	SPAP_1193	PitB [Streptococcus pneumoniae AP200]	@Multi-transmembrane	1													x
GI307126240	SP670_0089	PblA [Streptococcus pneumoniae 670-6B]	@Multi-transmembrane	3	x						x		x
GI307126473	SP670_0329	hypothetical protein SP670_0329 [Streptococcus pneumoniae 670-6B]	@Multi-transmembrane	1													x
GI307126866	SP670_0729	hypothetical protein SP670_0729 [Streptococcus pneumoniae 670-6B]	@Secretory(released) (with CS)	1							x
GI307127290	SP670_1158	conjugative transposon protein [Streptococcus pneumoniae 670-6B]	@N-terminally anchored (No CS)	1									x
GI307127292	SP670_1160	conjugative transposon membrane protein [Streptococcus pneumoniae 670-6B]	@Multi-transmembrane	2						x			x
GI307127306	SP670_1174	ABC-type multidrug/protein/lipid transport system [Streptococcus pneumoniae 670-6B]	@Multi-transmembrane	3	x									x			x
GI307127976	SP670_1855	ABC-2 type transporter [Streptococcus pneumoniae 670-6B]	@Multi-transmembrane	1							x
GI307128156	SP670_2035	bacteriocin-associated integral membrane protein [Streptococcus pneumoniae 670-6B]	@Multi-transmembrane	2				x	x
GI307128252	SP670_2131	competence protein [Streptococcus pneumoniae 670-6B]	@N-terminally anchored (No CS)	2						x				x
GI307128256	SP670_2135	hypothetical protein SP670_2135 [Streptococcus pneumoniae 670-6B]	@N-terminally anchored (No CS)	1							x
GI307128262	SP670_2141	TMP repeat family [Streptococcus pneumoniae 670-6B]	@Multi-transmembrane	8		x	x	x	x	x				x			x		x
GI307128424	SP670_2305	blood group A- and B-cleaving endo-beta-galactosidase [Streptococcus pneumoniae 670-6B]	@Secretory(released) (with CS)	4			x	x									x	x
GI307128430	SP670_2311	bacterial extracellular solute-binding protein [Streptococcus pneumoniae 670-6B]	@Lipid anchored	1													x
